# Supplementary material for: Stability and Repeatability of the Distress Thermometer (DT) and the Edmonton Symptom Assessment System-Revised (ESAS-r) with Parents of Childhood Cancer Survivors
Source: PLoS One. 2016 Jul 25;11(7):e0159773. doi: 10.1371/journal.pone.0159773 (PMC4959708; doi:10.1371/journal.pone.0159773)
Supplement: S7 Table — (XLSX) [file pone.0159773.s008.xlsx]

## Sheet: Sheet1
ID	sex	age	origin	civil_status	education	income	child_birth_year	child_age	child_diagnosis_year	child_time_since_diagnosis	child_diagnosis_type	child_diagnosis_detail	child_relapse	child_relapse_year	child_infection	child_health_question_T1	child_health_question_T2	child_treatment	DT_T1	PL_Practical_T1	PL_Emotion_T1	PL_Social_T1	PL_Physical_T1	PL_Cognitive_T1	PL_Parenting_T1	PL_Total_T1	PL_Parent_T1	ESAS_R_D_T1	ESAS_R_A_T1	GSI_T1	SOM_T1	DEP_T1	ANX_T1	GAD_7_T1	PHQ_9_T1	PHQ9_item_suicide_T1	PedsQL_T_T1	PedsQL_Psy_T1	PedsQL_Phy_T1	PedsQL_Emo_T1	PedsQL_Soc_T1	PedsQL_School_T1	DT_T2	PL_Practical_T2	PL_Emotion_T2	PL_Social_T2	PL_Physical_T2	PL_Cognitive_T2	PL_Parenting_T2
p04	1	45	1	5	1	2	2006	8	2007	7	2	9	2		2	2	2	2	3	4	1	1	1	1	3	8	11	4	3	36	42	42	39	2	2	2	60	62	53	60	65	60	3	1	2	1	2	1	2
p07	1	44	1	5	1	3	2000	14	2001	13	1	4	1	2004	2	3	2	23	3	0	2	0	0	0	1	2	3	4	3	47	48	42	48	3	3	2	63	62	66	100	20	65	1	0	1	0	1	0	0
p08	2	38	1	5	2	1	2004	10	2005	9	2	11	2		2	2	2	123	1	0	1	0	0	0	0	1	1	0	1	42	48	40	45	1	0	2	100	100	100	100	100	100	0	0	0	0	0	0	0
p10	2	35	1	5	3	3	2005	9	2008	6	2	15	2		2	2	3	123	2	1	0	0	2	2	1	5	6	3	5	42	41	45	45	4	10	2	66	55	100	35	75	55	2	0	1	1	0	2	0
p11	1	39	1	6	1	3	2007	7	2008	6	2	11	2		2	2	2	1	3	2	3	2	3	1	0	11	11	5	5	62	65	59	60	10	12	2	58	63	40	65	60	65	0	0	1	0	0	0	1
p12	2	47	1	2	3	5	1999	15	2004	10	2	15	2		2	2	2	12	0	0	0	0	0	0	0	0	0	0	0	33	41	40	38	0	0	2	100	100	100	100	100	100	0	0	0	0	0	0	0
p13	2	42	1	5	2	3	2000	14	2002	12	2	9	2		2	2	2	1	0	0	0	0	0	0	0	0	0	0	0	33	41	40	38	0	2	2	100	100	100	100	100	100	0	0	0	0	0	0	0
p14	2	34	1	6	3	3	2006	8	2008	6	2	11	2		2	2	2	1	4	2	1	0	3	1	0	7	7	6	6	62	61	59	65	8	15	2	51	60	25	85	40	55	3	2	1	0	3	1	0
p17	1	42	2	5	3	3	2002	12	2003	11	2	14	2		2	2	2	12	0	0	0	0	0	0	0	0	0	0	0	36	42	42	39	0	0	2	100	100	100	100	100	100	0	0	0	0	0	0	0
p18	2	48	1	6	2	1	2001	13	2002	12	2	15	2		2	2	1	123	5	0	1	0	2	1	1	4	5	6	1	59	68	50	48	2	4	2	55	68	16	75	55	75	8	2	1	0	3	2	2
p19	2	52	1	2	1	1	2000	14	2003	11	2	15	2		1	2	2	123	4	1	2	2	3	0	0	8	8	1	4	54	63	48	45	7	4	2	74	65	100	55	85	55	6	3	2	1	3	0	0
p20	2	40	2	5	2	5	2001	13	2002	12	2	15	2		2	3	3	12	7	2	3	2	3	0	1	10	11	5	8	65	63	63	65	12	14	2	75	73	81	60	90	70	6	2	3	1	6	1	0
p23	2	48	2	5	2	1	2004	10	2007	7	2	9	2		2	2	2	2	1	0	0	0	0	0	0	0	0	1	1	33	41	40	38	0	0	2	98	97	100	100	100	90		0	0	0	0	0	0
p24	1	53	2	5	3	3	2001	13	2001	13	2	11	2		2	2	2	1	3	3	1	0	1	0	1	5	6	3	3	36	42	42	39	0	3	2	81	75	100	100	70	55	8	5	3	0	1	0	3
p25	2	43	1	5	2	3	1999	15	2004	10	1	5	2		2	2	2	123	0	1	0	1	2	0	0	4	4	0	0	42	50	40	38	1	2	2	81	75	100	70	95	60	0	1	1	0	1	0	0
p26	2	44	1	6	1	3	1999	15	2003	11	1	6	2		2	2	2	123	0	0	0	1	0	0	0	1	1	0	0	33	41	40	38	0	1	2	95	95	97	100	100	85	0	0	0	1	2	0	0
p28	1	45	1	6	1	4	1999	15	2003	11	1	6	2		2	2		123	3	0	1	0	0	0	0	1	1	0	3	51	42	45	60	5	2	2	80	73	100	100	70	50	3	0	3	1	0	0	0
p29	2	48	1	6	3	4	2000	14	2003	11	2	11	1	2013	2		2	123	2	1	2	0	1	1	1	5	6	2	2	59	59	48	65	5	4	2	87	93	69	100	90	90	2	2	2	0	1	0	1
p34	2	44	1	6	3	4	2004	10	2005	9	2	8	2		2		2	12	3	1	2	1	2	0	0	6	6	4	3	57	48	66	45	7	10	1	78	70	100	60	80	70	4	2	3	1	3	1	0
p38	2	48	1	6	1		2004	10	2008	6	2	11	2		2	2	2	123	3	1	2	0	2	1	0	6	6	4	4	48	48	45	54	6	4	2	84	78	100	55	90	90	0	0	0	0	2	0	0
p39	2	50	1	5	3	2	2000	14	2001	13	1	4	1	2004	1	2	2	23	0	0	1	0	4	0	0	5	5	0	1	39	41	40	45	2	4	2	63	57	81	80	30	60	0	0	1	0	2	0	0
p40	3	59	1	6	2	2	2005	9	2006	8	2	14	2		2			12	0	1	0	0	1	0	0	2	2	0	2	47	48	45	48	2	1	2	72	65	94	55	75	65	0	1	1	0	1	0	2
p41	2	54	1	6	2	3	1998	16	2004	10	2	14	2		2	2	2	1	2	2	0	0	3	0	0	5	5	1	3	56	68	50	38	4	6	2	85	80	100	60	80	100	7	2	1	0	2	0	1
p42	2	40	1	5	1	1	2006	8	2007	7	2	9	2		2	2	2	123	1	3	5	2	2	0	0	12	12	2	2	61	55	63	59	7	8	2	79	73	97	85	75	60	1	1	1	1	2	0	0
p43	2	45	1	6	1	1	2000	14	2002	12	2	11	2		2	2		1	1	0	1	1	3	0	0	5	5	0	0	39	41	45	38	0	3	2	88	88	88	95	100	70	1	0	1	1	0	0	0
p44	2	34	1	5	2	2	2004	10	2005	9	1	5	2		2	2	2	123	0	1	0	0	0	2	1	3	4	0	2	47	41	40	54	1	0	2	45	43	53	50	40	50	1	1	0	0	0	2	0
p45	3	63	1	6	3	3	2005	9	2006	8	2	14	2		2	2	2	12	1	0	1	0	2	0	0	3	3	2	2	54	56	45	60	4	6	2	73	65	97	60	70	65	1	1	0	0	3	0	0
p46	1	48	1	5	2		2006	8	2007	7	2	9	2		2		3	2	1	1	1	0	1	1	0	4	4	1	1	36	42	42	39	0	0	2	98	97	100	100	100	90	1	1	1	1	1	0	0
p47	1	48	1	6	3	5	2000	14	2003	11	2	11	1	2013	2	3	3	123	1	0	0	0	0	0	0	0	0	0	1	36	42	42	39	0	0	2	99	100	97	100	100	100		0	0	0	0	0	0
p48	2	34	1	6	1	3	2007	7	2008	6	2	11	2		2	2	2	1	3	3	4	1	3	1	0	12	12	5	8	64	61	58	69	9	9	2	81	75	100	75	75	75	1	1	0	0	3	0	0
p50	1	46	1	6		2	2001	13	2002	12	2	15	2		2	2	2	23	9	5	3	0	5	2	0	15	15	5	7	73	68	67	76	14	15	2			25		37.5	65	8	4	4	3	6	2	0
p51	1	51	1	6	3	1	2004	10	2005	9	2	8	2		2	2		12	4	3	2	1	1	1	1	8	9	4	6	58	56	63	47	6	5	1	88	85	97	90	95	70	5	1	2	1	1	0	0
p52	1	37	1	6	1	3	2006	8	2008	6	2	11	2		2	2	2	1	0	0	0	0	2	0	0	2	2	1	0	67	63	67	65	1	2	2	51	47	63	75	25	40	0	1	0	0	1	0	0
p53	2	43	1	5	3	3	2006	8	2007	7	2	9	2		2	2	2	2	4	2	3	1	1	0	1	7	8	4	3	48	41	56	45	1	3	2	58	60	50	70	50	60	6	2	4	1	1	0	0
p55	2	47	1	5	3	3	2002	12	2004	10	1	1			2	2	2	2	1	1	3	1	2	1	0	8	8	3	3	48	50	48	45	2	4	2	66	68	59	55	70	80	1	1	1	0	2	1	0
p57	2	33	1	1	0	1	2009	5	2009	5	2	11	2		2	2	3	1	1	4	3	1	2	0	3	10	13	6	5	59	61	58	57	4	8	2	60	60	59	60	65	55	2	2	1	1	3	0	1
p59	1	52	1	6	3	5	2000	14	2002	12	2	11	2		2	2	2	1	2	1	1	0	0	0	1	2	3	2	3	53	61	48	47	3	5	2	54	52	59	75	45	35	1	2	1	0	2	0	0
p60	1	45	1	5	2	3	1998	16	2008	6	2	15	2		2	2	2	12	0	0	0	0	0	0	0	0	0	0	1	36	42	42	39	0	0	2	93	90	100	85	95	90	0	0	0	0	1	0	0
p66	2	44	1	6	3	3	2006	8	2008	6	2	15	2		2	3	2	12	0	0	0	0	0	0	1	0	1	1	1	45	41	48	45	2	2	2	75	68	94	60	85	60	1	1	0	0	0	0	0
p67	2	40	1	5	1	2	2002	12	2008	6	1	5	2		2	2	2	123	0	2	0	0	4	2	0	8	8	0	1	45	50	40	45	0	4	2	84	82	91	100	100	45	0	2	3	1	2	2	1
p68	1	50	2	5	3	5	2001	13	2002	12	2	15	2		2	2	2	12	5	1	1	2	2	0	0	6	6	3	5	53	42	59	57	2	4	2	92	92	94	85	100	90	3	1	1	1	2	0	0
p69	1	42	1	5	1	3	2002	12	2008	6	1	5	2		2	2	2	123	0	2	0	0	1	0	0	3	3	0	0	36	42	42	39	0	0	2	91	88	100	100	100	65	1	1	2	1	3	0	0
p70	2	37	1	5	2	3	2004	10	2004	10	2	8	2		2	1	2	12	0	0	1	0	0	0	1	1	2	1	3	42	41	40	45	3	2	2	60	57	69	50	80	40	0	0	0	0	0	0	0
p71	1	35	1	5	1	2	2004	10	2004	10	2	8	2		2	1	2	12	0	0	0	1	0	0	1	1	2	0	0	36	42	42	39	0	0	2	64	65	59	55	90	50	0	0	0	0	0	0	0
p72	2	42	1	6	3	1	2004	10	2008	6	2	12	2		2	2	2	123	0	0	0	0	3	0	0	3	3	0	0	42	50	40	38	1	2	2	90	87	100	85	95	80	0	0	0	0	3	0	0
p73	1	44	1	6	2	2	2004	10	2008	6	2	12	2		2	2	2	123	0	0	0	0	0	0	0	0	0	0	0	36	42	42	39	0	2	2	86	82	100	85	90	70	0	0	0	0	0	0	0
p74	1	48	1	6	3	5	2006	8	2008	6	2	15	2		2	2	2	12	1	1	0	1	2	0	0	4	4	1	2	52	48	59	48	3	3	2	75	75	75	75	85	65	2	1	1	1	2	0	0
p76	2	51	1	1	3	4	1999	15	2005	9	1	2	2		2	2	2	13	0	0	0	1	2	0	0	3	3	1	2	42	41	45	45	4	1	2	93	93	91	100	90	90	0	0	0	0	0	0	0
p77	1	49	1	1	3	5	1997	17	2006	8	1	2	1	2009	1	2		13	0	0	0	0	0	0	1	0	1	1	1	45	42	45	47	2	1	2	34	28	50	60	15	10	0	2	0	1	0	0	1
p80	1	47	1	3	2	3	1999	15	2004	10	1	5	2		2	2	2	123	2	1	2	1	3	0	0	7	7	3	3	54	50	59	50	7	3	2	76	72	88	85	90	40	2	1	2	1	2	0	0
[truncated: 57 more columns]
